# Supplementary material for: Significant role of symbiotic bacteria in the blood digestion and reproduction of Dermanyssus gallinae mites
Source: ISME Commun. 2024 Oct 30;4(1):ycae127. doi: 10.1093/ismeco/ycae127 (PMC11550332; doi:10.1093/ismeco/ycae127)
Supplement: Supplementary_file_2_ycae127 [file supplementary_file_2_ycae127.xlsx]

## Sheet: Table S2
Table S2 The identified 16S rRNA sequences of V3-V4 regions based on IlluminaMiseq and their relative numbers (%) in standardized subsample data set. The OTUs were identified according to the Ribosomal database (SILVA) and by comparison of sequences to those in GenBank.
	RDP identification (Genus)	GenBank identification			Egg (E)			Engorged Adult female (AF/EA)			Adult male (AM)			Starved adult female (SA)			Control (C)			OTC treatment (T)
	Taxon	Taxon	id. %	Acess. No.	E1	E2	E3	FA1	FA2	FA3	AM1	AM2	AM3	SA1	SA2	SA3	C1	C2	C3	T1	T2	T3
OTU369	Kocuria	Kocuria massiliensis	100	NR_169461.1	0.66	0.83	0.42	0.67	0.66	0.71	0.21	0.91	0.75	0.48	0.57	0.67	0.22	0.7	0.59	0.49	0.63	0.69
OTU350	unclassified_f__Rhizobiaceae	Bartonella sp. A	99.26	LC710641.1	0.28	0.1	0.42	0.3	0.33	0.27	0.05	0	0.21	0.02	0.03	0.06	0.76	0.27	0.37	0.02	0.08	0.1
OTU354	Bartonella	Bartonella sp. B	99.75	LC710640.1	0.02	0.01	0.14	0.02	0	0	0	0	0	0.09	0.13	0.2	0.02	0.01	0	0.09	0.07	0.06
OTU394	Staphylococcus	Staphylococcus cohnii	100	CP054807.1	0.01	0.01	0	-	0	0.01	0.09	0	0.01	0	0	0	0	0.01	0.01	0.16	0.06	0.08
OTU338	Alcaligenes	Alcaligenes faecalis	100	MT415996.1	0	0	-	-	-	-	0.38	0	0	0	-	0	-	-	-	0	-	-
OTU357	Escherichia-Shigella	Escherichia coli	100	CP139039.1	0	0	-	0	0	0	0.04	0.01	0	0.2	0.07	-	-	-	-	0.01	0	0
OTU376	Klebsiella	Klebsiella pneumoniae	100	CP139497.1	0	-	0	-	0	0	0.04	0.03	0	0.14	0	0.04	0	0.01	0.01	0.01	0	0
OTU390	Acinetobacter	Acinetobacter junii	100	MT613873.1	0	0	0	0	0	0	0	0	0	0.03	0.09	0.01	0	0	0	0	0	0
OTU224	Proteus	Proteus mirabilis	100	OR898869.1	-	-	-	-	0	0	0.12	0	-	-	-	-	-	-	-	-	-	-
OTU525	Staphylococcus	Staphylococcus lentus	100	MT559274.1	0	0	-	-	0	0	0	0	0	0	0	0	0	0	0	0.07	0	0
OTU403	Corynebacterium	Corynebacterium stationis	100	MN537527.1	0	0	0	0	0	0	0	0	0	0	0	0	0	0	0	0.04	0.01	0.01
OTU372	Brevundimonas	Brevundimonas aurantiaca	100	MF374818.1	0	-	0	-	-	-	-	-	0	0.01	0.05	0	0	0	-	-	0	0
OTU386	Corynebacterium	Corynebacterium falsenii	100	MT445419.1	0	0	0	-	-	-	0.03	0.02	0.01	0	0	-	-	-	0	0	0	0
OTU196	Delftia	Delftia tsuruhatensis	100	MT374262.1	0	0	0	0	0	-	0	0	0	-	0	0	0	0	0	0.01	0.01	0.01
OTU401	Aquabacterium	Aquabacterium parvum	100	OL636321.1	0	0	0	-	0	0	-	-	-	0.01	0.03	0	-	-	-	-	0	-
OTU358	Ligilactobacillus	Lactobacillus salivarius	100	MT648447.1	0	0.01	0	0	-	-	0	0	0	0	0	0	-	-	-	0	0.01	0
OTU616	Corynebacterium	Corynebacterium variabile	100	MZ203659.1	0.01	0	-	0	-	-	0	0	0	0	0	0	-	0	-	0	0.01	0.01
OTU337	Corynebacterium	Corynebacterium variabile	100	MT415803.1	0	0	0	-	-	-	0	0	0	0	0	0	-	-	0	0.03	0	0
OTU501	Corynebacterium	Corynebacterium glyciniphilum	100	KY680232.1	0	-	-	-	-	-	-	-	0	-	0	0	-	0	0	0.02	0	0
OTU366	Lacticaseibacillus	Lacticaseibacillus rhamnosus	100	MT645513.1	0	0.01	0	0	-	0	0	0	0	0	0	0	-	-	-	-	-	-
OTU353	Romboutsia	Romboutsia sp.	100	CP051144.1	0	0	0	0	-	-	0	0	0	0	0	0	0	-	0	0	0.01	0
OTU393	Clostridium	Clostridium celatum	100	LC515638.1	0	0	0	0	0	-	0	0	0	0	0	-	0	0	0	0	0.01	0
OTU596	Jeotgalicoccus	Jeotgalicoccus aerolatus	100	MK253314.1	0	0	-	-	-	-	0	0	0	-	0	0	0	0	0	0.01	0	0
OTU340	Brevundimonas	Brevundimonas diminuta	100	MN922893.1	0	0	0	-	0	-	0	0	-	0.01	0.01	0	-	-	-	0	0	0
OTU277	Enterobacter	Enterobacter sichuanensis	100	OR910606.1	0	0	-	0	0	0	0	0.01	-	-	-	0	-	0	0	0	0	0
OTU374	Corynebacterium	Corynebacterium glutamicum	100	CP053188.1	0	0	0	0	0	0	0	0	0	0	0	0	0	0	-	0	0	0
OTU396	Limosilactobacillus	Limosilactobacillus fermentum	100	OP809630.1	0	0.01	0	0	-	-	0	0	0	0	0	0	-	-	-	-	-	-
OTU514	Brucella	Brucella melitensis	100	MT611105.1	0	-	0	-	0	0	0	-	-	-	0	0	0	0	0	0	0	0
OTU379	Limosilactobacillus	Lactobacillus oris	100	MT645502.1	0	0.01	0	0	0	-	0	0	0	0	0	0	-	-	0	0	0	0
OTU349	Turicibacter	Turicibacter sanguinis	100	LC515561.1	0	0	0	0	-	0	0	0	0	0	0	0	0	-	-	0	0.01	0
OTU348	Macrococcus	Macrococcus caseolyticus	100	MT225659.1	0.01	0	0	-	-	-	0	0	0	0	0	0	-	-	0	0	0	0
OTU695	Pseudomonas	Pseudomonas putida	100	MN826582.1	0	0	0	-	0	0	0	0	0	0	0.01	0	0	-	0	0	0	0
OTU398	Bifidobacterium	Bifidobacterium faecale	100	MT611742.1	0	0	0	0	-	-	0	0	0	0	0	0	-	0	-	0	0	0
OTU433	Tomitella	Tomitella biformata	99.02	JQ899255.1	-	0	0	0	0	0	0	0	-	-	-	0	-	-	-	0.01	0	0
OTU578	unclassified_f__Bacillaceae	Virgibacillus sp.	96.51	GU799326.1	-	-	-	-	-	-	-	-	-	-	-	-	0	0	0	-	0.01	0
OTU572	Sinibacillus	Sinibacillus soli	97.44	NR_133856.1	-	-	-	-	-	-	-	-	-	-	-	-	0	0	0	0	0.01	0
OTU569	Enteractinococcus	Enteractinococcus sp.	100	OR632428.1	-	-	-	-	-	-	-	-	-	-	-	-	0	-	0	0	0.01	0
OTU499	Peptococcus	Peptococcus sp.	98.84	OR657287.1	-	-	0	-	-	-	0	0	-	-	0	-	-	-	0	0	0.01	0
OTU639	Pseudogracilibacillus	Pseudogracilibacillus sp.	99.77	OP753731.2	-	-	-	-	-	-	-	-	-	-	-	-	-	-	0	-	0.01	-
OTU476	Dietzia	Dietzia timorensis	100	MF525615.1	-	0	-	-	-	-	0	0	-	0	0	0	-	0	-	0.01	0	0
OTU416	Acinetobacter	Acinetobacter towneri	100	KY411880.1	0	-	-	-	-	-	0	0	0	-	-	0	-	-	-	0	-	-
OTU455	Brevibacterium	Brevibacterium sediminis	100	MN918417.1	0	-	-	-	0	0	-	-	0	-	0	0	-	0	0	0	0	-
OTU360	Enterococcus	Enterococcus faecium	100	OR910603.1	0	0	0	0	0	-	0	0	0	0	0	0	0	-	0	0	0	0
OTU564	Achromobacter	Achromobacter insuavis	100	MT534120.1	-	0	-	-	0	0	-	-	-	-	-	-	0	0	-	0	0	0
OTU519	Bacillus	Pallidibacillus thermolactis	100	MG651260.1	-	-	-	-	-	-	-	-	-	-	-	-	0	-	0	0	0	0
OTU375	Ralstonia	Ralstonia pickettii	100	MT322968.1	0	0	0	0	0	0	0	0	0	0	0	0	0	-	0	0	0	0
OTU395	Corynebacterium	Corynebacterium xerosis	100	MT482630.1	0	0	-	-	0	0	0	0	0	0	0	0	-	-	-	0	0	0
OTU521	Acinetobacter	Acinetobacter lwoffii	100	MT626722.1	0	0	-	-	-	0	-	0	0	-	-	-	-	-	-	0	0	-
OTU377	Corynebacterium	Corynebacterium pollutisoli	100	NR_151947.1	0	-	-	-	-	0	0	0	-	0	0	0	-	-	-	-	0	-
OTU516	Cerasibacillus	Cerasibacillus quisquiliarum	100	NR_114087.1	-	-	-	-	-	-	-	-	-	-	-	-	0	-	0	-	0	0
OTU505	Oceanobacillus	Oceanobacillus senegalensis	100	MH894249.1	-	-	-	-	-	-	-	-	-	-	-	-	0	-	0	-	0	0
OTU373	Ruminococcus	Ruminococcus sp.	99.75	MN055922.1	-	-	0	-	-	-	0	0	-	0	0	-	-	0	-	0	0	0
OTU590	unclassified_f__Bacillaceae	Bacillus sp.	100	OQ863958.1	-	-	-	-	-	-	-	-	-	-	-	-	0	0	0	-	0	0
OTU370	Lactobacillus	Lactobacillus crispatus	100	MT611918.1	-	0	0	-	-	0	0	0	0	0	0	0	0	-	0	0	0	0
OTU193	Lactiplantibacillus	Lactiplantibacillus plantarum	100	OR910572.1	0	0	-	0	-	-	0	0	0	0	0	0	0	0	-	0	0	0
OTU614	unclassified_f__Bacillaceae	Lentibacillus sp.	95.13	MT093730.1	-	-	-	-	-	-	-	-	-	-	-	-	0	-	0	-	0	0
OTU387	Weissella	Weissella confusa	100	MT613585.1	0	0	-	0	-	-	0	0	0	0	0	-	0	-	-	0	0	0
OTU464	Pseudogracilibacillus	Lentibacillus saliphilus	95.58	KY697304.1	-	-	-	-	-	-	-	-	-	-	-	-	-	-	0	0	-	-
OTU359	Dechloromonas	Dechloromonas agitata	100	KM262801.1	-	0	-	-	-	-	0	-	-	0	0	0	-	-	-	-	-	-
OTU368	Lachnoclostridium	Lachnoclostridium sp.	100	OR595607.1	0	-	0	-	-	-	-	-	-	0	0	0	-	-	-	0	0	0
OTU222	Flavobacterium	Uncultured bacterium	100	MF047880.1	-	-	-	-	-	-	0	0	-	0	-	-	-	-	-	-	-	-
OTU466	unclassified_f__Bacillaceae	Virgibacillus sp.	100	MZ310613.1	-	-	-	-	-	-	-	-	-	-	-	-	-	-	-	0	-	-
OTU565	Oceanobacillus	Oceanobacillus sp.	100	LC148726.1	0	-	-	-	-	-	0	-	-	-	-	-	0	-	0	-	0	0
OTU355	Burkholderia-Caballeronia-Paraburkholderia	Paraburkholderia fungorum	100	MT611735.1	0	0	0	0	0	0	0	-	0	0	-	0	0	0	0	0	0	0
OTU560	unclassified_f__Lachnospiraceae	Lachnospiraceae bacterium	100	OR595612.1	0	0	0	-	-	-	0	0	-	-	0	-	-	0	-	0	0	0
OTU532	Trichococcus	Trichococcus sp.	100	MN414330.1	0	-	-	-	-	-	0	-	-	-	-	-	0	0	-	0	0	0
OTU497	Sphingomonas	Sphingomonas echinoides	100	MT509862.1	0	0	0	-	0	0	0	0	0	0	0	0	0	-	-	0	0	0
OTU236	unclassified_f__Comamonadaceae	Melaminivora jejuensis	100	CP089742.1	-	-	-	-	-	-	0	-	-	-	-	-	-	-	-	-	-	-
OTU188	Nakamurella	Nakamurella multipartita	100	MK039095.1	0	0	0	0	-	-	0	-	0	-	0	-	-	-	-	-	-	-
OTU472	Kurthia	Kurthia populi	100	KM613133.2	0	-	-	-	-	-	0	0	0	-	-	0	-	0	-	0	-	-
OTU249	Deinococcus	Deinococcus Marseille	97.12	OP115565.1	-	-	-	-	-	-	0	0	-	-	-	-	-	-	-	-	-	-
OTU610	Enhydrobacter	Moraxella osloensis	100	MT225715.1	0	0	-	-	-	-	0	0	-	-	0	0	-	0	-	-	0	-
OTU417	Acinetobacter	Acinetobacter sp.	99.77	EU029311.1	-	0	-	0	-	0	0	0	0	0	0	0	-	-	-	0	0	0
OTU202	Comamonas	Comamonas testosteroni	100	MK462163.1	0	0	0	0	-	-	-	0	0	-	0	-	0	-	-	0	-	0
Legend: id – identity

## Sheet: Table S3
Table S3 The identified of full-length 16S rRNA sequences based on Pacbio Sequel II sequencing and their relative abundance (%) in sample C1. The OTUs were identified according to the Ribosomal database (SILVA) and by comparison of sequences to those in GenBank. OTUs with sequence numbers less than 50 were eliminated.
	RDP identification (Species)	GenBank identification
	Taxon	Taxon	id. %	Acess. No.	relative abundance (%)
OTU526	uncultured_bacterium_Rhizobiaceae	Bartonella sp. A	97.28	LC710641.1	0.3021
OTU583	uncultured_bacterium_Rhizobiaceae	Bartonella sp. A	97.21	LC710641.1	0.2904
OTU512	Lactobacillus_rhamnosus	Lacticaseibacillus rhamnosus	99.87	CP053619.1	0.0863
OTU301	Lactobacillus_rhamnosus	Lacticaseibacillus rhamnosus	99.87	EF534204.1	0.0683
OTU406	uncultured_bacterium_Rhizobiaceae	Bartonella sp. A	97.28	LC710641.1	0.0563
OTU548	Lactobacillus_fermentum	Limosilactobacillus fermentum	99.87	CP050919.1	0.0486
OTU284	Lactobacillus_fermentum	Limosilactobacillus fermentum	99.87	MZ066815.1	0.0405
OTU503	Lactobacillus_oris	Limosilactobacillus oris	99.87	OP132831.1	0.0183
OTU565	Lactobacillus_oris	Limosilactobacillus oris	99.8	OP132831.1	0.0162
OTU572	unclassified_Lactobacillus	Ligilactobacillus salivarius	99.54	CP027644.1	0.0143
OTU525	Lactobacillus_salivarius	Ligilactobacillus salivarius	99.8	CP027644.1	0.0113
OTU551	Kocuria Marseille-P3598	Kocuria massiliensis strain Marseille-P3598	100	NR_169461.1	0.0056
OTU99	uncultured_bacterium_Rhizobiaceae	Bartonella sp. A	98.4	LC710641.1	0.0054
OTU519	Bifidobacterium_adolescentis	Bifidobacterium adolescentis	99.8	CP123050.1	0.0044
OTU523	Kocuria_Marseille-P3598	Kocuria massiliensis strain Marseille-P3598	99.79	NR_169461.1	0.0044
OTU234	Bifidobacterium_adolescentis	Bifidobacterium adolescentis	99.46	MH113153.1	0.0038
OTU227	uncultured_bacterium_Rhizobiaceae	Bartonella sp. A	98.33	LC710641.1	0.0032
OTU187	Lactobacillus_vaginalis	Lactobacillus vaginalis	99.61	KF933805.1	0.0025
OTU30	Lactobacillus_vaginalis	Limosilactobacillus portuensis	99.83	CP117296.1	0.0022
OTU511	uncultured_bacterium_Rhizobiaceae	Bartonella sp. A	98.4	LC710641.1	0.0021
OTU48	uncultured_bacterium_Romboutsia	Romboutsia sp.	100	CP051144.1	0.0017
OTU568	Unclassified Romboutsia	Uncultured bacterium clone A4-65	99.93	GQ897965.1	0.0017
OTU193	uncultured_bacterium_Rhizobiaceae	Bartonella sp. A	97.21	LC710641.1	0.0017
OTU508	unclassified_Escherichia-Shigella	Escherichia coli	99.2	CP053607.1	0.0016
OTU555	unclassified_Enterococcus	Enterococcus faecium	99.8	CP053704.1	0.0015
OTU267	unclassified_Enterococcus	Enterococcus faecium	99.93	CP053704.1	0.0014
OTU275	unclassified_Lactobacillus	Lactiplantibacillus plantarum	99.87	MH472976.1	0.0013
OTU476	uncultured_bacterium_Rhizobiaceae	Bartonella sp. A	98.26	LC710641.1	0.0013
OTU168	unclassified_Lactobacillus	Lactiplantibacillus plantarum	99.93	MH472949.1	0.0013
Legend: id – identity
